# Supplementary material for: LPS-Induced Endotoxemia Evokes Epigenetic Alterations in Mitochondrial DNA That Impacts Inflammatory Response
Source: Cells. 2020 Oct 13;9(10):2282. doi: 10.3390/cells9102282 (PMC7650703; doi:10.3390/cells9102282)
Supplement: Supplementary file 1 [file cells-09-02282-s001.zip]

Archive with 3 entries (3 files):
- Suppl Fig 1.jpg
- Suppl Fig 2.png
- SupplFigLegends.docx
